# Supplementary material for: Revisiting infrageneric concepts in Geastrum (Geastraceae, Geastrales) with three new species
Source: MycoKeys. 2026 May 4;131:327–59. doi: 10.3897/mycokeys.131.181414 (PMC13161916; doi:10.3897/mycokeys.131.181414)
Supplement: XML Treatment for Geastrum capillitiononramosum [file mycokeys.131.181414-treatment1.xml]

<!DOCTYPE tp:taxon-treatment
  PUBLIC "-//TaxonX//DTD Taxonomic Treatment Publishing DTD v0 20100105//EN" "tax-treatment-NSO.dtd">
<tp:taxon-treatment xmlns:tp="http://www.plazi.org/taxpub"><tp:treatment-meta><kwd-group><label>Taxon classification</label><kwd>
                <named-content content-type="kingdom">Fungi</named-content>
              </kwd><kwd>
                <named-content content-type="order">Geastrales</named-content>
              </kwd><kwd>
                <named-content content-type="family">Geastraceae</named-content>
              </kwd></kwd-group><mixed-citation publication-type="journal"><person-group><name><surname>Wang</surname><given-names>Tian</given-names></name><name><surname>Na</surname><given-names>Qin</given-names></name><name><surname>Zou</surname><given-names>Li</given-names></name><name><surname>Zeng</surname><given-names>Hui</given-names></name><name><surname>Ge</surname><given-names>Yupeng</given-names></name></person-group><article-title>Revisiting infrageneric concepts in <italic><tp:taxon-name><tp:taxon-name-part taxon-name-part-type="genus" reg="Geastrum">Geastrum</tp:taxon-name-part></tp:taxon-name></italic> (<tp:taxon-name><tp:taxon-name-part taxon-name-part-type="family" reg="Geastraceae">Geastraceae</tp:taxon-name-part></tp:taxon-name>, <tp:taxon-name><tp:taxon-name-part taxon-name-part-type="order" reg="Geastrales">Geastrales</tp:taxon-name-part></tp:taxon-name>) with three new species</article-title><source>MycoKeys</source><day>04</day><month>05</month><year>2026</year><volume>131</volume><fpage>327</fpage><lpage>359</lpage><pub-id pub-id-type="doi">10.3897/mycokeys.131.181414</pub-id></mixed-citation></tp:treatment-meta><tp:nomenclature><tp:taxon-name><object-id xmlns:xlink="http://www.w3.org/1999/xlink" content-type="arpha" xlink:type="simple">FD65E380-8DA0-5815-A403-0F83FE32523B</object-id>
                    		<tp:taxon-name-part taxon-name-part-type="genus" reg="Geastrum">Geastrum</tp:taxon-name-part> <tp:taxon-name-part taxon-name-part-type="species" reg="capillitiononramosum">capillitiononramosum</tp:taxon-name-part>
                    	
                    		<object-id xmlns:xlink="http://www.w3.org/1999/xlink" content-type="mycobank" xlink:type="simple">861500</object-id>
                    	</tp:taxon-name><tp:taxon-authority>T. Wang, Q. Na &amp; Y. P. Ge</tp:taxon-authority><tp:taxon-status xmlns:xlink="http://www.w3.org/1999/xlink" xlink:type="simple">sp. nov.</tp:taxon-status><xref ref-type="fig" rid="F1">Figs 2</xref><xref ref-type="fig" rid="F2">, 3</xref><xref ref-type="fig" rid="F3">, 4</xref></tp:nomenclature><tp:treatment-sec sec-type="Diagnosis"><title>Diagnosis.</title><p>Mycelial layer encrusted with debris, pseudoparenchymatous layer lacking a collar, endoperidial body sessile without an apophysis, and peristome distinctly delimited. Differs from <italic><tp:taxon-name><tp:taxon-name-part taxon-name-part-type="genus" reg="Geastrum">G.</tp:taxon-name-part> <tp:taxon-name-part taxon-name-part-type="species" reg="fimbriatum">fimbriatum</tp:taxon-name-part></tp:taxon-name></italic> by distinctly delimited peristome and columnar-ornamented basidiospores.</p><fig id="F1" position="float" orientation="portrait"><object-id xmlns:xlink="http://www.w3.org/1999/xlink" content-type="doi" xlink:type="simple">10.3897/mycokeys.131.181414.figure2</object-id><object-id xmlns:xlink="http://www.w3.org/1999/xlink" content-type="arpha" xlink:type="simple">A64C0047-4AB8-5621-8A8C-AD144E4A0F29</object-id><label>Figure 2.</label><caption><p>Basidiomata of <italic><tp:taxon-name><tp:taxon-name-part taxon-name-part-type="genus" reg="Geastrum">Geastrum</tp:taxon-name-part> <tp:taxon-name-part taxon-name-part-type="species" reg="capillitiononramosum">capillitiononramosum</tp:taxon-name-part></tp:taxon-name></italic>. <bold>a–c, g, h, j</bold>. <italic>FFAAS3409</italic>; <bold>d, e, i</bold>. <italic>FFAAS3408</italic> (<bold>Holotype</bold>); <bold>f</bold>. <italic>FFAAS3410</italic>. <bold>a–f</bold>. Basidiomata; <bold>g</bold>. Longitudinal section of basidiomata; <bold>h</bold>. Peristome; <bold>i</bold>. Basidiomata and the smooth endoperidium; <bold>j</bold>. Debris. Scale bars: 10 mm (<bold>a–f, i, j</bold>); 3 mm (<bold>g</bold>); 1 mm (<bold>h</bold>). Photos by Yupeng Ge and Tian Wang.</p></caption><graphic xmlns:xlink="http://www.w3.org/1999/xlink" xlink:href="mycokeys-131-327-g002.jpg" id="oo_1623277.jpg" position="float" orientation="portrait" xlink:type="simple"><uri content-type="original_file" xlink:type="simple">https://binary.pensoft.net/fig/1623277</uri></graphic></fig><fig id="F2" position="float" orientation="portrait"><object-id xmlns:xlink="http://www.w3.org/1999/xlink" content-type="doi" xlink:type="simple">10.3897/mycokeys.131.181414.figure3</object-id><object-id xmlns:xlink="http://www.w3.org/1999/xlink" content-type="arpha" xlink:type="simple">73E25BAB-0E27-5A67-863D-B67D29AE7C9A</object-id><label>Figure 3.</label><caption><p>Microscopical features of <italic><tp:taxon-name><tp:taxon-name-part taxon-name-part-type="genus" reg="Geastrum">Geastrum</tp:taxon-name-part> <tp:taxon-name-part taxon-name-part-type="species" reg="capillitiononramosum">capillitiononramosum</tp:taxon-name-part></tp:taxon-name> FFAAS3408</italic> (<bold>Holotype</bold>). <bold>a–g</bold>. Basidiospores; <bold>h</bold>. Exoperidium; <bold>i</bold>. Mycelial layer; <bold>j</bold>. Fibrous layer; <bold>k</bold>. Pseudoparenchymatous layer; <bold>l–o</bold>. Capillitial hyphae. Scale bars: 10 μm (<bold>a</bold>); 2 μm (<bold>b–g, m–o</bold>); 300 μm (<bold>h</bold>); 30 μm (<bold>i–l</bold>). Structures <bold>a–g, l–o</bold> were rehydrated in a 5% KOH aqueous solution, and <bold>h–k</bold> were stained in a 1% Congo red aqueous solution.</p></caption><graphic xmlns:xlink="http://www.w3.org/1999/xlink" xlink:href="mycokeys-131-327-g003.jpg" id="oo_1623278.jpg" position="float" orientation="portrait" xlink:type="simple"><uri content-type="original_file" xlink:type="simple">https://binary.pensoft.net/fig/1623278</uri></graphic></fig><fig id="F3" position="float" orientation="portrait"><object-id xmlns:xlink="http://www.w3.org/1999/xlink" content-type="doi" xlink:type="simple">10.3897/mycokeys.131.181414.figure4</object-id><object-id xmlns:xlink="http://www.w3.org/1999/xlink" content-type="arpha" xlink:type="simple">3310FD24-6238-574D-96DD-51D23417D800</object-id><label>Figure 4.</label><caption><p>Morphological features of <italic><tp:taxon-name><tp:taxon-name-part taxon-name-part-type="genus" reg="Geastrum">Geastrum</tp:taxon-name-part> <tp:taxon-name-part taxon-name-part-type="species" reg="capillitiononramosum">capillitiononramosum</tp:taxon-name-part></tp:taxon-name> FFAAS3408</italic> (<bold>Holotype</bold>). <bold>a</bold>. Basidiomata and longitudinal section; <bold>b</bold>. Peristome; <bold>c</bold>. Basidiospores; <bold>d</bold>. Capillitial hyphae. Scale bars: 10 mm (<bold>a</bold>); 2 mm (<bold>b</bold>); 2 μm (<bold>c</bold>); 20 μm (<bold>d</bold>). Drawing by Tian Wang.</p></caption><graphic xmlns:xlink="http://www.w3.org/1999/xlink" xlink:href="mycokeys-131-327-g004.jpg" id="oo_1623279.jpg" position="float" orientation="portrait" xlink:type="simple"><uri content-type="original_file" xlink:type="simple">https://binary.pensoft.net/fig/1623279</uri></graphic></fig></tp:treatment-sec><tp:treatment-sec sec-type="Holotype"><title>Holotype.</title><p>China • Heilongjiang Province, Mudanjiang City, Mudanfeng National Forest Park, 23 August 2024, leg. Tian Wang, Yupeng Ge, Qin Na, Zengcai Liu, Ruipeng Liu, Pengyu Du, and Ying Yu, 525 m asl, <italic>FFAAS3408</italic> (collection no. NJ6629).</p></tp:treatment-sec><tp:treatment-sec sec-type="Etymology"><title>Etymology.</title><p>From Latin <italic>capillitium</italic> and <italic>non-ramosus</italic>, referring to the unbranched capillitial hyphae.</p></tp:treatment-sec><tp:treatment-sec sec-type="Description"><title>Description.</title><p><bold><italic>Expanded basidiomata</italic></bold> 14–32 mm in diameter, shallowly saccate to arched. <bold><italic>Exoperidium</italic></bold> splitting into 6–9 lobes, lobes 3–14 mm wide, mostly broad but occasionally narrow, gradually narrowing towards the apex, revolute outward under the exoperidial disc, non-hygroscopic, thin when dry. <bold><italic>Pseudoparenchymatous layer</italic></bold> Pale Olive-Buff (XL21’’’f) or Ivory Yellow (XXX21’’f), smooth, persistent, lacking a collar. <bold><italic>Fibrous layer</italic></bold> Pale Olive-Buff (XL21’’’f), leathery, firmly attached to pseudoparenchymatous layer. <bold><italic>Mycelial layer</italic></bold> *Olive-Buff (XL21’’’d) to Deep Olive-Buff (XL21’’’b), with fugacious debris. <bold><italic>Endoperidial body</italic></bold> 7–15 mm in diameter, globose to subglobose, sessile, without an apophysis. <bold><italic>Endoperidium</italic></bold> Deep Olive-Buff (XL21’’’b) to Citrine-Drab (XL21’’’i) or Pale Smoke Gray (XLVI21’’’’f) to Light Grayish Olive (XLVI21’’’’b), smooth. <bold><italic>Peristome</italic></bold> shortly and broadly conical, fibrillose or silky fibrillose, Deep Grayish Olive (XLVI21’’’’i), the same color as or darker than endoperidium, distinctly delimited.</p><p><bold><italic>Basidiospores</italic></bold> [100/4/3] 2.9–<bold><italic>3.1</italic></bold>–3.2 × 2.9–<bold><italic>3.1</italic></bold>–3.2 μm, [Q = 1.00–1.02, Qm = <bold><italic>1.01</italic></bold> ± 0.01] [holotype (50/2/1) 3.0–<bold><italic>3.1</italic></bold>–3.2 × (2.8) 3.0–<bold><italic>3.1</italic></bold>–3.2 μm, Q = 1.00–1.02, Qm = <bold><italic>1.01</italic></bold> ± 0.01], globose, yellowish brown to dark brown in 5% KOH aqueous solution, with regularly columnar ornamentation, 0.5–0.7 μm in length (under oil). <bold><italic>Capillitial hyphae</italic></bold> 3.7–7.7 μm in diameter, rarely up to 9.0–11.5 μm, apically attenuated, unbranched, light brown to yellowish brown, mostly hyaline, with sparse debris, very few granular protuberances, thick-walled (0.5–0.9 μm). <bold><italic>Pseudoparenchymatous layer</italic></bold> made up of 35–84 × 22–64 μm cells, ellipsoid, oblong or angular, pale yellowish, hyaline, thick-walled (0.6–1.3 μm). <bold><italic>Fibrous layer</italic></bold> made up of hyphae measuring 5.3–7.9 μm in diameter, pale yellowish to yellowish brown, hyaline, thick-walled (0.5–0.9 μm). <bold><italic>Mycelial layer</italic></bold> made up of hyphae measuring 2.9–4.7 μm in diameter, yellowish brown to dark brown, thick-walled (0.6–0.8 μm), with occasionally observed clamps.</p></tp:treatment-sec><tp:treatment-sec sec-type="Habit and habitat"><title>Habit and habitat.</title><p>Scattered on the ground or humus layer in secondary <italic><tp:taxon-name><tp:taxon-name-part taxon-name-part-type="genus" reg="Quercus">Quercus</tp:taxon-name-part> <tp:taxon-name-part taxon-name-part-type="species" reg="mongolica">mongolica</tp:taxon-name-part></tp:taxon-name></italic> Fisch. ex Ledeb. Forest, mainly under trees of <italic><tp:taxon-name><tp:taxon-name-part taxon-name-part-type="genus" reg="Quercus">Quercus</tp:taxon-name-part></tp:taxon-name></italic>, <italic><tp:taxon-name><tp:taxon-name-part taxon-name-part-type="genus" reg="Syringa">Syringa</tp:taxon-name-part></tp:taxon-name></italic>, and <italic><tp:taxon-name><tp:taxon-name-part taxon-name-part-type="genus" reg="Fraxinus">Fraxinus</tp:taxon-name-part></tp:taxon-name></italic>.</p></tp:treatment-sec><tp:treatment-sec sec-type="Known distribution"><title>Known distribution.</title><p>Heilongjiang Province, Jilin Province, China.</p></tp:treatment-sec><tp:treatment-sec sec-type="Additional specimens examined"><title>Additional specimens examined.</title><p>China • Heilongjiang Province, Hegang City, Luobei County, Taipinggou National Nature Reserve, 30 August 2023, leg. Tian Wang, Yupeng Ge, Qin Na, Renxiu Wei, Menghui Han, Yawei Li, Xinyu Tong, and Jiang Bian, 588 m asl, <italic>FFAAS3409</italic> (collection no. GN2439, Paratype); Jilin Province, Changchun City, Jingyuetan National Scenic Area, 28 July 2019, leg. Yuguang Fan and Tian Wang, 314 m asl, <italic>FFAAS3410</italic> (collection no. GN2726, Paratype).</p></tp:treatment-sec><tp:treatment-sec sec-type="Notes"><title>Notes.</title><p><italic><tp:taxon-name><tp:taxon-name-part taxon-name-part-type="genus" reg="Geastrum">Geastrum</tp:taxon-name-part> <tp:taxon-name-part taxon-name-part-type="species" reg="capillitiononramosum">capillitiononramosum</tp:taxon-name-part></tp:taxon-name></italic> and <italic><tp:taxon-name><tp:taxon-name-part taxon-name-part-type="genus" reg="Geastrum">G.</tp:taxon-name-part> <tp:taxon-name-part taxon-name-part-type="species" reg="fimbriatum">fimbriatum</tp:taxon-name-part></tp:taxon-name></italic> shared the same fugacious debris, sessile endoperidial body, and fibrillose peristome, but the latter possessed an indistinctly delimited peristome, delicately echinulate or verrucose ornamentation of the basidiospores (under oil), and branched capillitial hyphae (<xref ref-type="bibr" rid="B53">Tai 1979</xref>; <xref ref-type="bibr" rid="B71">Zhou et al. 2007</xref>; <xref ref-type="bibr" rid="B56">Trierveiler-Pereira et al. 2009</xref>; <xref ref-type="bibr" rid="B25">Jeppson et al. 2013</xref>; <xref ref-type="bibr" rid="B26">Karun et al. 2014</xref>; <xref ref-type="bibr" rid="B64">Zamora et al. 2014a</xref>). <italic><tp:taxon-name><tp:taxon-name-part taxon-name-part-type="genus" reg="Geastrum">Geastrum</tp:taxon-name-part> <tp:taxon-name-part taxon-name-part-type="species" reg="rufescens">rufescens</tp:taxon-name-part></tp:taxon-name></italic> has been reported from Europe, Asia, Africa, Oceania, and North America (<xref ref-type="bibr" rid="B7">Coker 1924</xref>; <xref ref-type="bibr" rid="B53">Tai 1979</xref>; <xref ref-type="bibr" rid="B40">Pegler et al. 1995</xref>; <xref ref-type="bibr" rid="B71">Zhou et al. 2007</xref>). <italic><tp:taxon-name><tp:taxon-name-part taxon-name-part-type="genus" reg="Geastrum">Geastrum</tp:taxon-name-part> <tp:taxon-name-part taxon-name-part-type="species" reg="capillitiononramosum">capillitiononramosum</tp:taxon-name-part></tp:taxon-name></italic> resembled <italic><tp:taxon-name><tp:taxon-name-part taxon-name-part-type="genus" reg="Geastrum">G.</tp:taxon-name-part> <tp:taxon-name-part taxon-name-part-type="species" reg="rufescens">rufescens</tp:taxon-name-part></tp:taxon-name></italic> in the presence of an encrustation of debris, the absence of an apophysis, and a fibrillose to silky fibrillose peristome (<xref ref-type="bibr" rid="B7">Coker 1924</xref>; <xref ref-type="bibr" rid="B53">Tai 1979</xref>; <xref ref-type="bibr" rid="B40">Pegler et al. 1995</xref>; <xref ref-type="bibr" rid="B71">Zhou et al. 2007</xref>; <xref ref-type="bibr" rid="B25">Jeppson et al. 2013</xref>; <xref ref-type="bibr" rid="B31">Kuhar et al. 2013</xref>; <xref ref-type="bibr" rid="B64">Zamora et al. 2014a</xref>). However, <italic><tp:taxon-name><tp:taxon-name-part taxon-name-part-type="genus" reg="Geastrum">G.</tp:taxon-name-part> <tp:taxon-name-part taxon-name-part-type="species" reg="rufescens">rufescens</tp:taxon-name-part></tp:taxon-name></italic> differed in having a collar, larger basidiospores (3.6–3.8 μm in diam., <xref ref-type="bibr" rid="B13">Dissing and Lange 1962</xref>; 5.0–6.0 μm in diam., <xref ref-type="bibr" rid="B52">Sunhede 1989</xref>), and branched capillitial hyphae (<xref ref-type="bibr" rid="B7">Coker 1924</xref>; <xref ref-type="bibr" rid="B53">Tai 1979</xref>; <xref ref-type="bibr" rid="B40">Pegler et al. 1995</xref>; <xref ref-type="bibr" rid="B71">Zhou et al. 2007</xref>; <xref ref-type="bibr" rid="B25">Jeppson et al. 2013</xref>; <xref ref-type="bibr" rid="B31">Kuhar et al. 2013</xref>; <xref ref-type="bibr" rid="B64">Zamora et al. 2014a</xref>). <italic><tp:taxon-name><tp:taxon-name-part taxon-name-part-type="genus" reg="Geastrum">Geastrum</tp:taxon-name-part> <tp:taxon-name-part taxon-name-part-type="species" reg="capillitiononramosum">capillitiononramosum</tp:taxon-name-part></tp:taxon-name></italic> may be confused with <italic><tp:taxon-name><tp:taxon-name-part taxon-name-part-type="genus" reg="Geastrum">G.</tp:taxon-name-part> <tp:taxon-name-part taxon-name-part-type="species" reg="setiferum">setiferum</tp:taxon-name-part></tp:taxon-name></italic> Baseia (holotype collected from Brazil) due to its possession of a sessile endoperidial body, similarly sized basidiospores (2.5–3.0 μm in diam.), and unbranched capillitial hyphae, but <italic><tp:taxon-name><tp:taxon-name-part taxon-name-part-type="genus" reg="Geastrum">G.</tp:taxon-name-part> <tp:taxon-name-part taxon-name-part-type="species" reg="setiferum">setiferum</tp:taxon-name-part></tp:taxon-name></italic> differs from <italic><tp:taxon-name><tp:taxon-name-part taxon-name-part-type="genus" reg="Geastrum">G.</tp:taxon-name-part> <tp:taxon-name-part taxon-name-part-type="species" reg="capillitiononramosum">capillitiononramosum</tp:taxon-name-part></tp:taxon-name></italic> by its squamose mycelial layer, setose endoperidium, and habitat near <italic><tp:taxon-name><tp:taxon-name-part taxon-name-part-type="genus" reg="Chloroleucon">Chloroleucon</tp:taxon-name-part> <tp:taxon-name-part taxon-name-part-type="species" reg="foliolosum">foliolosum</tp:taxon-name-part></tp:taxon-name></italic> (Benth.) G.P. Lewis and <italic><tp:taxon-name><tp:taxon-name-part taxon-name-part-type="genus" reg="Jacaranda">Jacaranda</tp:taxon-name-part> <tp:taxon-name-part taxon-name-part-type="species" reg="cuspidifolia">cuspidifolia</tp:taxon-name-part></tp:taxon-name></italic> Mart. (<xref ref-type="bibr" rid="B3">Baseia et al. 2002</xref>).</p></tp:treatment-sec><ref-list><ref id="B53"><mixed-citation xmlns:xlink="http://www.w3.org/1999/xlink" xlink:type="simple">Tai FL (1979) Sylloge Fungorum Sinicorum. Science Press, Beijing, 1527 pp.</mixed-citation></ref><ref id="B71"><mixed-citation xmlns:xlink="http://www.w3.org/1999/xlink" xlink:type="simple">Zhou TX, Chen YH, Zhao LZ, Fu H, Yang B (2007) Flora Fungorum Sinicorum (Vol. 36). <tp:taxon-name><tp:taxon-name-part taxon-name-part-type="family">Geastraceae</tp:taxon-name-part></tp:taxon-name>, <tp:taxon-name><tp:taxon-name-part taxon-name-part-type="family">Nidulariaceae</tp:taxon-name-part></tp:taxon-name>. Science Press, Beijing, 167 pp.</mixed-citation></ref><ref id="B56"><mixed-citation xmlns:xlink="http://www.w3.org/1999/xlink" xlink:type="simple">Trierveiler-Pereira L, Bezerra KM, Bezerra JL, Baseia IG (2009) First records of <tp:taxon-name><tp:taxon-name-part taxon-name-part-type="family">Geastraceae</tp:taxon-name-part></tp:taxon-name> and <tp:taxon-name><tp:taxon-name-part taxon-name-part-type="family">Nidulariaceae</tp:taxon-name-part></tp:taxon-name> (<tp:taxon-name><tp:taxon-name-part taxon-name-part-type="phylum">Basidiomycota</tp:taxon-name-part></tp:taxon-name>, <tp:taxon-name><tp:taxon-name-part taxon-name-part-type="kingdom">Fungi</tp:taxon-name-part></tp:taxon-name>) from Bahia, Northeastern Brazil. Revista Brasileira de Biociências 7(3): 316–319. <ext-link xlink:href="https://api.semanticscholar.org/CorpusID:83507428" ext-link-type="uri" xlink:type="simple">https://api.semanticscholar.org/CorpusID:83507428</ext-link></mixed-citation></ref><ref id="B25"><mixed-citation xmlns:xlink="http://www.w3.org/1999/xlink" xlink:type="simple">Jeppson M, Nilsson RH, Larsson E (2013) European earthstars in <tp:taxon-name><tp:taxon-name-part taxon-name-part-type="family">Geastraceae</tp:taxon-name-part></tp:taxon-name> (<tp:taxon-name><tp:taxon-name-part taxon-name-part-type="order">Geastrales</tp:taxon-name-part></tp:taxon-name>, <tp:taxon-name><tp:taxon-name-part taxon-name-part-type="subclass">Phallomycetidae</tp:taxon-name-part></tp:taxon-name>) – a systematic approach using morphology and molecular sequence data. Systematics and Biodiversity 11: 437–465. <ext-link xlink:href="10.1080/14772000.2013.857367" ext-link-type="doi" xlink:type="simple">https://doi.org/10.1080/14772000.2013.857367</ext-link></mixed-citation></ref><ref id="B26"><mixed-citation xmlns:xlink="http://www.w3.org/1999/xlink" xlink:type="simple">Karun NC, Sridhar KR (2014) Geasters in the Western Ghats and west coast of India. Acta Mycologica 49(2): 207–219. <ext-link xlink:href="10.5586/am.2014.023" ext-link-type="doi" xlink:type="simple">https://doi.org/10.5586/am.2014.023</ext-link></mixed-citation></ref><ref id="B64"><mixed-citation xmlns:xlink="http://www.w3.org/1999/xlink" xlink:type="simple">Zamora JC, Calonge FD, Hosaka K, Martín MP (2014a) Systematics of the genus <italic><tp:taxon-name><tp:taxon-name-part taxon-name-part-type="genus">Geastrum</tp:taxon-name-part></tp:taxon-name></italic> (<tp:taxon-name><tp:taxon-name-part taxon-name-part-type="kingdom">Fungi</tp:taxon-name-part></tp:taxon-name>: <tp:taxon-name><tp:taxon-name-part taxon-name-part-type="phylum">Basidiomycota</tp:taxon-name-part></tp:taxon-name>) revisited. Taxon 63(3): 477–497. <ext-link xlink:href="10.12705/633.36" ext-link-type="doi" xlink:type="simple">https://doi.org/10.12705/633.36</ext-link></mixed-citation></ref><ref id="B7"><mixed-citation xmlns:xlink="http://www.w3.org/1999/xlink" xlink:type="simple">Coker WC (1924) The geasters of the United States and Canada. Journal of Elisha Mitchell Scientific Society 39(3/4): 170–224. <ext-link xlink:href="http://www.jstor.org/stable/24330732" ext-link-type="uri" xlink:type="simple">http://www.jstor.org/stable/24330732</ext-link></mixed-citation></ref><ref id="B40"><mixed-citation xmlns:xlink="http://www.w3.org/1999/xlink" xlink:type="simple">Pegler DN, Læssøe T, Spooner BM (1995) British Puffballs, Earthstars and Stinkhorns. An Account of the British Gasteroid <tp:taxon-name><tp:taxon-name-part taxon-name-part-type="kingdom">Fungi</tp:taxon-name-part></tp:taxon-name>. Royal Botanic Gardens, England, 255 pp.</mixed-citation></ref><ref id="B31"><mixed-citation xmlns:xlink="http://www.w3.org/1999/xlink" xlink:type="simple">Kuhar F, Castiglia V, Papinutti L (2013) <italic><tp:taxon-name><tp:taxon-name-part taxon-name-part-type="genus">Geastrum</tp:taxon-name-part></tp:taxon-name></italic> species of the La Rioja province, Argentina. Mycotaxon 122(1): 145–156. <ext-link xlink:href="10.5248/122.145" ext-link-type="doi" xlink:type="simple">https://doi.org/10.5248/122.145</ext-link></mixed-citation></ref><ref id="B13"><mixed-citation xmlns:xlink="http://www.w3.org/1999/xlink" xlink:type="simple">Dissing H, Lange M (1962) <tp:taxon-name><tp:taxon-name-part taxon-name-part-type="family">Gasteromycetes</tp:taxon-name-part></tp:taxon-name> of Congo. Bulletin du Jardin Botanique de l’État à Bruxelles 32: 325–416. <ext-link xlink:href="10.2307/3667249" ext-link-type="doi" xlink:type="simple">https://doi.org/10.2307/3667249</ext-link></mixed-citation></ref><ref id="B52"><mixed-citation xmlns:xlink="http://www.w3.org/1999/xlink" xlink:type="simple">Sunhede S (1989) <tp:taxon-name><tp:taxon-name-part taxon-name-part-type="family">Geastraceae</tp:taxon-name-part></tp:taxon-name> (<tp:taxon-name><tp:taxon-name-part taxon-name-part-type="subphylum">Basidiomycotina</tp:taxon-name-part></tp:taxon-name>), Mophology, Ecology and Systematies with Special Emphasison the North European Species. Flora-Oslo-Norway, 534 pp.</mixed-citation></ref><ref id="B3"><mixed-citation xmlns:xlink="http://www.w3.org/1999/xlink" xlink:type="simple">Baseia IG, Milanez AI (2002) <italic><tp:taxon-name><tp:taxon-name-part taxon-name-part-type="genus">Geastrum</tp:taxon-name-part> <tp:taxon-name-part taxon-name-part-type="species">setiferum</tp:taxon-name-part></tp:taxon-name></italic> (<tp:taxon-name><tp:taxon-name-part taxon-name-part-type="family">Gasteromycetes</tp:taxon-name-part></tp:taxon-name>): A new species with a setose endoperidium. Mycotaxon 84: 135–139. <ext-link xlink:href="10.5962/p.418292" ext-link-type="doi" xlink:type="simple">https://doi.org/10.5962/p.418292</ext-link></mixed-citation></ref></ref-list></tp:taxon-treatment>
