# Supplementary material for: Revisiting infrageneric concepts in Geastrum (Geastraceae, Geastrales) with three new species
Source: MycoKeys. 2026 May 4;131:327–59. doi: 10.3897/mycokeys.131.181414 (PMC13161916; doi:10.3897/mycokeys.131.181414)
Supplement: XML Treatment for Geastrum villopannosum [file mycokeys.131.181414-treatment2.xml]

<!DOCTYPE tp:taxon-treatment
  PUBLIC "-//TaxonX//DTD Taxonomic Treatment Publishing DTD v0 20100105//EN" "tax-treatment-NSO.dtd">
<tp:taxon-treatment xmlns:tp="http://www.plazi.org/taxpub"><tp:treatment-meta><kwd-group><label>Taxon classification</label><kwd>
                <named-content content-type="kingdom">Fungi</named-content>
              </kwd><kwd>
                <named-content content-type="order">Geastrales</named-content>
              </kwd><kwd>
                <named-content content-type="family">Geastraceae</named-content>
              </kwd></kwd-group><mixed-citation publication-type="journal"><person-group><name><surname>Wang</surname><given-names>Tian</given-names></name><name><surname>Na</surname><given-names>Qin</given-names></name><name><surname>Zou</surname><given-names>Li</given-names></name><name><surname>Zeng</surname><given-names>Hui</given-names></name><name><surname>Ge</surname><given-names>Yupeng</given-names></name></person-group><article-title>Revisiting infrageneric concepts in <italic><tp:taxon-name><tp:taxon-name-part taxon-name-part-type="genus" reg="Geastrum">Geastrum</tp:taxon-name-part></tp:taxon-name></italic> (<tp:taxon-name><tp:taxon-name-part taxon-name-part-type="family" reg="Geastraceae">Geastraceae</tp:taxon-name-part></tp:taxon-name>, <tp:taxon-name><tp:taxon-name-part taxon-name-part-type="order" reg="Geastrales">Geastrales</tp:taxon-name-part></tp:taxon-name>) with three new species</article-title><source>MycoKeys</source><day>04</day><month>05</month><year>2026</year><volume>131</volume><fpage>327</fpage><lpage>359</lpage><pub-id pub-id-type="doi">10.3897/mycokeys.131.181414</pub-id></mixed-citation></tp:treatment-meta><tp:nomenclature><tp:taxon-name><object-id xmlns:xlink="http://www.w3.org/1999/xlink" content-type="arpha" xlink:type="simple">6D64ABB2-9069-53E2-9634-734293B7EC53</object-id>
                    		<tp:taxon-name-part taxon-name-part-type="genus" reg="Geastrum">Geastrum</tp:taxon-name-part> <tp:taxon-name-part taxon-name-part-type="species" reg="villopannosum">villopannosum</tp:taxon-name-part>
                    	
                    		<object-id xmlns:xlink="http://www.w3.org/1999/xlink" content-type="mycobank" xlink:type="simple">861501</object-id>
                    	</tp:taxon-name><tp:taxon-authority>T. Wang, Q. Na &amp; Y. P. Ge</tp:taxon-authority><tp:taxon-status xmlns:xlink="http://www.w3.org/1999/xlink" xlink:type="simple">sp. nov.</tp:taxon-status><xref ref-type="fig" rid="F4">Figs 5</xref><xref ref-type="fig" rid="F5">, 6</xref><xref ref-type="fig" rid="F6">, 7</xref></tp:nomenclature><tp:treatment-sec sec-type="Diagnosis"><title>Diagnosis.</title><p>Mycelial layer felted villus, encrusted with debris; pseudoparenchymatous layer lacking a collar; endoperidial body sessile without an apophysis; and peristome distinctly delimited. Differs from <italic><tp:taxon-name><tp:taxon-name-part taxon-name-part-type="genus" reg="Geastrum">G.</tp:taxon-name-part> <tp:taxon-name-part taxon-name-part-type="species" reg="rubropusillum">rubropusillum</tp:taxon-name-part></tp:taxon-name></italic> J.O. Sousa, Accioly, M.P. Martín &amp; Baseia by larger expanded basidiomata and smaller basidiospores.</p><fig id="F4" position="float" orientation="portrait"><object-id xmlns:xlink="http://www.w3.org/1999/xlink" content-type="doi" xlink:type="simple">10.3897/mycokeys.131.181414.figure5</object-id><object-id xmlns:xlink="http://www.w3.org/1999/xlink" content-type="arpha" xlink:type="simple">3A145887-DEF2-59DE-841C-305C318B8EC1</object-id><label>Figure 5.</label><caption><p>Basidiomata of <italic><tp:taxon-name><tp:taxon-name-part taxon-name-part-type="genus" reg="Geastrum">Geastrum</tp:taxon-name-part> <tp:taxon-name-part taxon-name-part-type="species" reg="villopannosum">villopannosum</tp:taxon-name-part></tp:taxon-name></italic>. <bold>a, c, f–i</bold>. <italic>FFAAS3411</italic> (<bold>Holotype</bold>); <bold>b, d, e</bold>. <italic>FFAAS3412</italic>. <bold>a, b, d</bold>. Basidiomata; <bold>c</bold>. Longitudinal section of basidiomata; <bold>e–g</bold>. Peristome; <bold>h</bold>. Basidiomata and the smooth endoperidium; <bold>i</bold>. Debris. Scale bars: 10 mm (<bold>a, b, d, h, i</bold>); 2 mm (<bold>c, e–g</bold>). Photos by Yupeng Ge and Tian Wang.</p></caption><graphic xmlns:xlink="http://www.w3.org/1999/xlink" xlink:href="mycokeys-131-327-g005.jpg" id="oo_1623280.jpg" position="float" orientation="portrait" xlink:type="simple"><uri content-type="original_file" xlink:type="simple">https://binary.pensoft.net/fig/1623280</uri></graphic></fig><fig id="F5" position="float" orientation="portrait"><object-id xmlns:xlink="http://www.w3.org/1999/xlink" content-type="doi" xlink:type="simple">10.3897/mycokeys.131.181414.figure6</object-id><object-id xmlns:xlink="http://www.w3.org/1999/xlink" content-type="arpha" xlink:type="simple">6D42FCAF-9E92-5C35-BB73-9F697118DA3E</object-id><label>Figure 6.</label><caption><p>Microscopical features of <italic><tp:taxon-name><tp:taxon-name-part taxon-name-part-type="genus" reg="Geastrum">Geastrum</tp:taxon-name-part> <tp:taxon-name-part taxon-name-part-type="species" reg="villopannosum">villopannosum</tp:taxon-name-part></tp:taxon-name> FFAAS3411</italic> (<bold>Holotype</bold>). <bold>a–g</bold>. Basidiospores; <bold>h–k</bold>. Capillitial hyphae; <bold>l</bold>. Exoperidium; <bold>m</bold>. Mycelial layer; <bold>n</bold>. Fibrous layer; <bold>o</bold>. Pseudoparenchymatous layer. Scale bars: 10 μm (<bold>a, j–k, n–o</bold>); 20 μm (<bold>h</bold>); 3 μm (<bold>b–g, i, m</bold>); 100 μm (<bold>l</bold>). Structures <bold>a–k</bold> were rehydrated in a 5% KOH aqueous solution, and <bold>l–o</bold> were stained in a 1% Congo red aqueous solution.</p></caption><graphic xmlns:xlink="http://www.w3.org/1999/xlink" xlink:href="mycokeys-131-327-g006.jpg" id="oo_1623281.jpg" position="float" orientation="portrait" xlink:type="simple"><uri content-type="original_file" xlink:type="simple">https://binary.pensoft.net/fig/1623281</uri></graphic></fig><fig id="F6" position="float" orientation="portrait"><object-id xmlns:xlink="http://www.w3.org/1999/xlink" content-type="doi" xlink:type="simple">10.3897/mycokeys.131.181414.figure7</object-id><object-id xmlns:xlink="http://www.w3.org/1999/xlink" content-type="arpha" xlink:type="simple">BE118D08-D733-5908-A008-478DD571020E</object-id><label>Figure 7.</label><caption><p>Morphological features of <italic><tp:taxon-name><tp:taxon-name-part taxon-name-part-type="genus" reg="Geastrum">Geastrum</tp:taxon-name-part> <tp:taxon-name-part taxon-name-part-type="species" reg="villopannosum">villopannosum</tp:taxon-name-part></tp:taxon-name> FFAAS3411</italic> (<bold>Holotype</bold>). <bold>a</bold>. Basidiomata and longitudinal section; <bold>b</bold>. Peristome; <bold>c</bold>. Basidiospores; <bold>d</bold>. Capillitial hyphae. Scale bars: 10 mm (<bold>a</bold>); 2 mm (<bold>b</bold>); 2 μm (<bold>c</bold>); 15 μm (<bold>d</bold>). Drawing by Tian Wang.</p></caption><graphic xmlns:xlink="http://www.w3.org/1999/xlink" xlink:href="mycokeys-131-327-g007.jpg" id="oo_1623282.jpg" position="float" orientation="portrait" xlink:type="simple"><uri content-type="original_file" xlink:type="simple">https://binary.pensoft.net/fig/1623282</uri></graphic></fig></tp:treatment-sec><tp:treatment-sec sec-type="Holotype"><title>Holotype.</title><p>China • Heilongjiang Province, Mudanjiang City, Mudanfeng National Forest Park, 24 August 2024, leg. Tian Wang, Yupeng Ge, Qin Na, Zengcai Liu, Ruipeng Liu, Pengyu Du, and Ying Yu, 367 m asl, <italic>FFAAS3411</italic> (collection no. NJ6699).</p></tp:treatment-sec><tp:treatment-sec sec-type="Etymology"><title>Etymology.</title><p>From Latin villus (hairy) and pannosus (felted), referring to the felted villose exoperidium.</p></tp:treatment-sec><tp:treatment-sec sec-type="Description"><title>Description.</title><p><bold><italic>Expanded basidiomata</italic></bold> 26–38 mm in diameter, shallowly saccate. <bold><italic>Exoperidium</italic></bold> splitting into 6–8 lobes, lobes 8–11 mm wide, gradually narrowing towards the apex, acuminate or acute at the lobe apices, revolute outward under the exoperidial disc, non-hygroscopic, thin and brittle when dry. <bold><italic>Pseudoparenchymatous layer</italic></bold> Pallid Mouse Gray (LI15’’’’’f), Pallid Quaker Drab (LI1’’’’’f) to Pale Olive-Buff (XL21’’’f), smooth, persistent, lacking a collar. <bold><italic>Fibrous layer</italic></bold> Pallid Quaker Drab (LI1’’’’’f) to Pale Olive-Buff (XL21’’’f), firmly attached to pseudoparenchymatous layer. <bold><italic>Mycelial layer</italic></bold> Pale Olive-Buff (XL21’’’f) to *Olive-Buff (XL21’’’d), finely felted villus, encrusted with debris. <bold><italic>Endoperidial body</italic></bold> 12–21 mm in diameter, globose to subglobose, sessile, without an apophysis. <bold><italic>Endoperidium</italic></bold> Light Mineral Gray (XLVII25’’’’f), Mineral Gray (XLVII25’’’’d) to Tea Gray (XLVII25’’’’b), smooth. <bold><italic>Peristome</italic></bold> shortly and broadly conical, fibrillose, *Olive-Gray (LI23’’’’’b) to Deep Grayish Olive (XLVI21’’’’i), darker than the endoperidium, distinctly delimited.</p><p><bold><italic>Basidiospores</italic></bold> [75/3/2] 2.6–<bold><italic>2.7</italic></bold>–2.9 (3.1) × 2.6–<bold><italic>2.7</italic></bold>–2.9 μm, [Q = 1.00–1.02 (1.06), Qm = <bold><italic>1.01</italic></bold> ± 0.01] [holotype (50/2/1) 2.6–<bold><italic>2.7</italic></bold>–2.9 × 2.6–<bold><italic>2.7</italic></bold>–2.9 μm, Q = 1.00–1.02, Qm = <bold><italic>1.01</italic></bold> ± 0.01], globose to subglobose, yellowish brown to dark brown in 5% KOH aqueous solution, with regularly columnar ornamentation, 0.3–0.5 μm in length (under oil). <bold><italic>Capillitial hyphae</italic></bold> 4.1–11.7 μm in diameter, apically attenuated, unbranched, yellowish brown to dark brown, mostly hyaline, with sparse debris, very few granular protuberances, thick-walled (0.4–0.7 μm). <bold><italic>Pseudoparenchymatous layer</italic></bold> made up of 16–50 × 15–38 μm cells, ellipsoid, oblong or angular, pale yellowish, hyaline, thick–walled (0.5–0.7 μm). <bold><italic>Fibrous layer</italic></bold> composed of hyphae measuring 4.9–9.3 μm in diameter, pale yellowish to yellowish brown, hyaline, thick-walled (0.5–0.7 μm). <bold><italic>Mycelial layer</italic></bold> made up of hyphae measuring 4.1–6.5 μm in diameter, yellowish brown to dark brown, thick-walled (0.5–0.8 μm), with occasionally observed clamps.</p></tp:treatment-sec><tp:treatment-sec sec-type="Habit and habitat"><title>Habit and habitat.</title><p>Scattered on the ground or humus layer in secondary <italic><tp:taxon-name><tp:taxon-name-part taxon-name-part-type="genus" reg="Quercus">Quercus</tp:taxon-name-part> <tp:taxon-name-part taxon-name-part-type="species" reg="mongolica">mongolica</tp:taxon-name-part></tp:taxon-name></italic> Fisch. ex Ledeb. Forest, mainly under trees of <italic><tp:taxon-name><tp:taxon-name-part taxon-name-part-type="genus" reg="Quercus">Quercus</tp:taxon-name-part></tp:taxon-name></italic>, <italic><tp:taxon-name><tp:taxon-name-part taxon-name-part-type="genus" reg="Syringa">Syringa</tp:taxon-name-part></tp:taxon-name></italic>, <italic><tp:taxon-name><tp:taxon-name-part taxon-name-part-type="genus" reg="Fraxinus">Fraxinus</tp:taxon-name-part></tp:taxon-name></italic>, <italic><tp:taxon-name><tp:taxon-name-part taxon-name-part-type="genus" reg="Betula">Betula</tp:taxon-name-part></tp:taxon-name></italic>, and <italic><tp:taxon-name><tp:taxon-name-part taxon-name-part-type="genus" reg="Tilia">Tilia</tp:taxon-name-part></tp:taxon-name></italic>.</p></tp:treatment-sec><tp:treatment-sec sec-type="Known distribution"><title>Known distribution.</title><p>Heilongjiang Province, China.</p></tp:treatment-sec><tp:treatment-sec sec-type="Additional specimens examined"><title>Additional specimens examined.</title><p>China • Heilongjiang Province, Hegang City, Luobei County, Taipinggou National Nature Reserve, 29 August 2023, leg. Tian Wang, Yupeng Ge, Qin Na, Renxiu Wei, Menghui Han, Yawei Li, Xinyu Tong, and Jiang Bian, 633 m asl, <italic>FFAAS3412</italic> (collection no. GN2317, Paratype).</p></tp:treatment-sec><tp:treatment-sec sec-type="Notes"><title>Notes.</title><p><italic><tp:taxon-name><tp:taxon-name-part taxon-name-part-type="genus" reg="Geastrum">Geastrum</tp:taxon-name-part> <tp:taxon-name-part taxon-name-part-type="species" reg="villopannosum">villopannosum</tp:taxon-name-part></tp:taxon-name></italic> was similar to <italic><tp:taxon-name><tp:taxon-name-part taxon-name-part-type="genus" reg="Geastrum">G.</tp:taxon-name-part> <tp:taxon-name-part taxon-name-part-type="species" reg="rubropusillum">rubropusillum</tp:taxon-name-part></tp:taxon-name></italic> macroscopically. Both had the same basidiomata coloration, a sessile endoperidial body, and a distinctly delimited peristome, but <italic><tp:taxon-name><tp:taxon-name-part taxon-name-part-type="genus" reg="Geastrum">G.</tp:taxon-name-part> <tp:taxon-name-part taxon-name-part-type="species" reg="rubropusillum">rubropusillum</tp:taxon-name-part></tp:taxon-name></italic> could be distinguished by its smaller mature basidiomata (2.9–7.0 × 7.0–9.5 mm), larger basidiospores (3.8–5.9 × 3.7–5.3 μm), and branched capillitial hyphae (<xref ref-type="bibr" rid="B1">Accioly et al. 2019</xref>). <italic><tp:taxon-name><tp:taxon-name-part taxon-name-part-type="genus" reg="Geastrum">Geastrum</tp:taxon-name-part> <tp:taxon-name-part taxon-name-part-type="species" reg="courtecuissei">courtecuissei</tp:taxon-name-part></tp:taxon-name></italic> P.-A. Moreau &amp; Lécuru, which was found in Guadeloupe, also resembled <italic><tp:taxon-name><tp:taxon-name-part taxon-name-part-type="genus" reg="Geastrum">G.</tp:taxon-name-part> <tp:taxon-name-part taxon-name-part-type="species" reg="villopannosum">villopannosum</tp:taxon-name-part></tp:taxon-name></italic> in the color of the pseudoparenchymatous layer, number of exoperidium lobes (4–8 lobes), and sessile endoperidial body (<xref ref-type="bibr" rid="B1">Accioly et al. 2019</xref>). However, <italic><tp:taxon-name><tp:taxon-name-part taxon-name-part-type="genus" reg="Geastrum">G.</tp:taxon-name-part> <tp:taxon-name-part taxon-name-part-type="species" reg="courtecuissei">courtecuissei</tp:taxon-name-part></tp:taxon-name></italic> differed in having a white tomentum endoperidium and larger basidiospores (3.8–5.0 × 3.7–4.9 μm) (<xref ref-type="bibr" rid="B1">Accioly et al. 2019</xref>). <italic><tp:taxon-name><tp:taxon-name-part taxon-name-part-type="genus" reg="Geastrum">Geastrum</tp:taxon-name-part> <tp:taxon-name-part taxon-name-part-type="species" reg="javanicum">javanicum</tp:taxon-name-part></tp:taxon-name></italic> Lév. and <italic><tp:taxon-name><tp:taxon-name-part taxon-name-part-type="genus" reg="Geastrum">G.</tp:taxon-name-part> <tp:taxon-name-part taxon-name-part-type="species" reg="villopannosum">villopannosum</tp:taxon-name-part></tp:taxon-name></italic> were well characterized by the felted mycelial layer and unbranched capillitial hyphae, but <italic><tp:taxon-name><tp:taxon-name-part taxon-name-part-type="genus" reg="Geastrum">G.</tp:taxon-name-part> <tp:taxon-name-part taxon-name-part-type="species" reg="javanicum">javanicum</tp:taxon-name-part></tp:taxon-name></italic> differed from <italic><tp:taxon-name><tp:taxon-name-part taxon-name-part-type="genus" reg="Geastrum">G.</tp:taxon-name-part> <tp:taxon-name-part taxon-name-part-type="species" reg="villopannosum">villopannosum</tp:taxon-name-part></tp:taxon-name></italic> by its deeply saccate expanded basidiomata, an indistinctly delimited peristome, and capillitial hyphae with densely granular protuberances (<xref ref-type="bibr" rid="B55">Teng 1963</xref>; <xref ref-type="bibr" rid="B15">Dring 1964</xref>; <xref ref-type="bibr" rid="B71">Zhou et al. 2007</xref>; <xref ref-type="bibr" rid="B32">Leite et al. 2011</xref>). <italic><tp:taxon-name><tp:taxon-name-part taxon-name-part-type="genus" reg="Geastrum">Geastrum</tp:taxon-name-part> <tp:taxon-name-part taxon-name-part-type="species" reg="villopannosum">villopannosum</tp:taxon-name-part></tp:taxon-name></italic> and <italic><tp:taxon-name><tp:taxon-name-part taxon-name-part-type="genus" reg="Geastrum">G.</tp:taxon-name-part> <tp:taxon-name-part taxon-name-part-type="species" reg="yunnanense">yunnanense</tp:taxon-name-part></tp:taxon-name></italic>, reported from China, shared similarly sized basidiomata (20–40 mm in diam.), a pseudoparenchymatous layer lacking a collar, and a distinctly delimited peristome (<xref ref-type="bibr" rid="B61">Yang et al. 2024</xref>). However, <italic><tp:taxon-name><tp:taxon-name-part taxon-name-part-type="genus" reg="Geastrum">G.</tp:taxon-name-part> <tp:taxon-name-part taxon-name-part-type="species" reg="yunnanense">yunnanense</tp:taxon-name-part></tp:taxon-name></italic> could be easily distinguished based on the mycelial layer without debris, smaller basidiospores (2.0–2.5 × 1.9–2.5 μm), and rarely branched capillitial hyphae (<xref ref-type="bibr" rid="B61">Yang et al. 2024</xref>).</p></tp:treatment-sec><ref-list><ref id="B1"><mixed-citation xmlns:xlink="http://www.w3.org/1999/xlink" xlink:type="simple">Accioly T, Sousa JO, Moreau PA, Lécuru C, Silva BDB, Roy M, Gardes M, Baseia IG, Martín MP (2019) Hidden fungal diversity from the Neotropics: <italic><tp:taxon-name><tp:taxon-name-part taxon-name-part-type="genus">Geastrum</tp:taxon-name-part> <tp:taxon-name-part taxon-name-part-type="species">hirsutum</tp:taxon-name-part></tp:taxon-name></italic>, <italic><tp:taxon-name><tp:taxon-name-part taxon-name-part-type="genus">G.</tp:taxon-name-part> <tp:taxon-name-part taxon-name-part-type="species">schweinitzii</tp:taxon-name-part></tp:taxon-name></italic> (<tp:taxon-name><tp:taxon-name-part taxon-name-part-type="phylum">Basidiomycota</tp:taxon-name-part></tp:taxon-name>, <tp:taxon-name><tp:taxon-name-part taxon-name-part-type="order">Geastrales</tp:taxon-name-part></tp:taxon-name>) and their allies. PLoS ONE 14(2): e0211388. <ext-link xlink:href="10.1371/journal.pone.0211388" ext-link-type="doi" xlink:type="simple">https://doi.org/10.1371/journal.pone.0211388</ext-link></mixed-citation></ref><ref id="B55"><mixed-citation xmlns:xlink="http://www.w3.org/1999/xlink" xlink:type="simple">Teng SC (1963) <tp:taxon-name><tp:taxon-name-part taxon-name-part-type="kingdom">Fungi</tp:taxon-name-part></tp:taxon-name> of China. Science Press, Beijing, 808 pp.</mixed-citation></ref><ref id="B15"><mixed-citation xmlns:xlink="http://www.w3.org/1999/xlink" xlink:type="simple">Dring DM (1964) <tp:taxon-name><tp:taxon-name-part taxon-name-part-type="family">Gasteromycetes</tp:taxon-name-part></tp:taxon-name> of West Tropical Africa. Commonwealth Mycological Institute, Kew, 98–109.</mixed-citation></ref><ref id="B71"><mixed-citation xmlns:xlink="http://www.w3.org/1999/xlink" xlink:type="simple">Zhou TX, Chen YH, Zhao LZ, Fu H, Yang B (2007) Flora Fungorum Sinicorum (Vol. 36). <tp:taxon-name><tp:taxon-name-part taxon-name-part-type="family">Geastraceae</tp:taxon-name-part></tp:taxon-name>, <tp:taxon-name><tp:taxon-name-part taxon-name-part-type="family">Nidulariaceae</tp:taxon-name-part></tp:taxon-name>. Science Press, Beijing, 167 pp.</mixed-citation></ref><ref id="B32"><mixed-citation xmlns:xlink="http://www.w3.org/1999/xlink" xlink:type="simple">Leite AG, Assis HK, Silva BDB, Sotão HMP, Baseia IG (2011) <italic><tp:taxon-name><tp:taxon-name-part taxon-name-part-type="genus">Geastrum</tp:taxon-name-part></tp:taxon-name></italic> species from the Amazon Forest, Brazil. Mycotaxon 118(1): 383–392. <ext-link xlink:href="10.5248/118.383" ext-link-type="doi" xlink:type="simple">https://doi.org/10.5248/118.383</ext-link></mixed-citation></ref><ref id="B61"><mixed-citation xmlns:xlink="http://www.w3.org/1999/xlink" xlink:type="simple">Yang X, Su JQ, Zhou HM, Zhao CL (2024) Morphological characteristics and phylogenetic analyses revealed <italic><tp:taxon-name><tp:taxon-name-part taxon-name-part-type="genus">Geastrum</tp:taxon-name-part> <tp:taxon-name-part taxon-name-part-type="species">yunnanense</tp:taxon-name-part></tp:taxon-name></italic> sp. nov. (<tp:taxon-name><tp:taxon-name-part taxon-name-part-type="order">Geastrales</tp:taxon-name-part></tp:taxon-name>, <tp:taxon-name><tp:taxon-name-part taxon-name-part-type="phylum">Basidiomycota</tp:taxon-name-part></tp:taxon-name>) from Southwest China. Phytotaxa 665: 179–192. <ext-link xlink:href="10.11646/phytotaxa.665.3.1" ext-link-type="doi" xlink:type="simple">https://doi.org/10.11646/phytotaxa.665.3.1</ext-link></mixed-citation></ref></ref-list></tp:taxon-treatment>
