# Supplementary material for: Revisiting infrageneric concepts in Geastrum (Geastraceae, Geastrales) with three new species
Source: MycoKeys. 2026 May 4;131:327–59. doi: 10.3897/mycokeys.131.181414 (PMC13161916; doi:10.3897/mycokeys.131.181414)
Supplement: XML Treatment for Geastrum kunyuense [file mycokeys.131.181414-treatment3.xml]

<!DOCTYPE tp:taxon-treatment
  PUBLIC "-//TaxonX//DTD Taxonomic Treatment Publishing DTD v0 20100105//EN" "tax-treatment-NSO.dtd">
<tp:taxon-treatment xmlns:tp="http://www.plazi.org/taxpub"><tp:treatment-meta><kwd-group><label>Taxon classification</label><kwd>
                <named-content content-type="kingdom">Fungi</named-content>
              </kwd><kwd>
                <named-content content-type="order">Geastrales</named-content>
              </kwd><kwd>
                <named-content content-type="family">Geastraceae</named-content>
              </kwd></kwd-group><mixed-citation publication-type="journal"><person-group><name><surname>Wang</surname><given-names>Tian</given-names></name><name><surname>Na</surname><given-names>Qin</given-names></name><name><surname>Zou</surname><given-names>Li</given-names></name><name><surname>Zeng</surname><given-names>Hui</given-names></name><name><surname>Ge</surname><given-names>Yupeng</given-names></name></person-group><article-title>Revisiting infrageneric concepts in <italic><tp:taxon-name><tp:taxon-name-part taxon-name-part-type="genus" reg="Geastrum">Geastrum</tp:taxon-name-part></tp:taxon-name></italic> (<tp:taxon-name><tp:taxon-name-part taxon-name-part-type="family" reg="Geastraceae">Geastraceae</tp:taxon-name-part></tp:taxon-name>, <tp:taxon-name><tp:taxon-name-part taxon-name-part-type="order" reg="Geastrales">Geastrales</tp:taxon-name-part></tp:taxon-name>) with three new species</article-title><source>MycoKeys</source><day>04</day><month>05</month><year>2026</year><volume>131</volume><fpage>327</fpage><lpage>359</lpage><pub-id pub-id-type="doi">10.3897/mycokeys.131.181414</pub-id></mixed-citation></tp:treatment-meta><tp:nomenclature><tp:taxon-name><object-id xmlns:xlink="http://www.w3.org/1999/xlink" content-type="arpha" xlink:type="simple">9C1097AF-FAF3-57DE-9DF3-1DBF1F9E58F9</object-id>
                    		<tp:taxon-name-part taxon-name-part-type="genus" reg="Geastrum">Geastrum</tp:taxon-name-part> <tp:taxon-name-part taxon-name-part-type="species" reg="kunyuense">kunyuense</tp:taxon-name-part>
                    	
                    		<object-id xmlns:xlink="http://www.w3.org/1999/xlink" content-type="mycobank" xlink:type="simple">861502</object-id>
                    	</tp:taxon-name><tp:taxon-authority>T. Wang, Q. Na &amp; Y. P. Ge</tp:taxon-authority><tp:taxon-status xmlns:xlink="http://www.w3.org/1999/xlink" xlink:type="simple">sp. nov.</tp:taxon-status><xref ref-type="fig" rid="F7">Figs 8</xref><xref ref-type="fig" rid="F8">, 9</xref><xref ref-type="fig" rid="F9">, 10</xref></tp:nomenclature><tp:treatment-sec sec-type="Diagnosis"><title>Diagnosis.</title><p>Unexpanded basidiomata with a slight protrusion, mycelial layer not encrusted with debris, pseudoparenchymatous layer lacking a collar, endoperidial body sessile without an apophysis, and peristome with distinctly delimited. Differs from <italic><tp:taxon-name><tp:taxon-name-part taxon-name-part-type="genus" reg="Geastrum">G.</tp:taxon-name-part> <tp:taxon-name-part taxon-name-part-type="species" reg="smardae">smardae</tp:taxon-name-part></tp:taxon-name></italic> by saccate expanded basidiomata, sessile endoperidial body, and smaller basidiospores.</p><fig id="F7" position="float" orientation="portrait"><object-id xmlns:xlink="http://www.w3.org/1999/xlink" content-type="doi" xlink:type="simple">10.3897/mycokeys.131.181414.figure8</object-id><object-id xmlns:xlink="http://www.w3.org/1999/xlink" content-type="arpha" xlink:type="simple">2C09FA1D-BD46-54E6-9032-07B07D2B70EA</object-id><label>Figure 8.</label><caption><p>Basidiomata of <italic><tp:taxon-name><tp:taxon-name-part taxon-name-part-type="genus" reg="Geastrum">Geastrum</tp:taxon-name-part> <tp:taxon-name-part taxon-name-part-type="species" reg="kunyuense">kunyuense</tp:taxon-name-part></tp:taxon-name></italic>. <bold>a–c</bold>. <italic>FFAAS3413</italic> (<bold>Holotype</bold>); <bold>d–h</bold>. <italic>FFAAS3414</italic>; <bold>i–k</bold>. <italic>FFAAS3415</italic>. <bold>a, b, e, g, h, j, k</bold>. Expanded basidiomata; <bold>c, d</bold>. Longitudinal section of basidiomata; <bold>f, i</bold>. Unexpanded basidiomata. Scale bars: 20 mm (<bold>a, b, e, h, k</bold>); 10 mm (<bold>c, d, f, g, i, j</bold>). Photos by Yupeng Ge and Tian Wang.</p></caption><graphic xmlns:xlink="http://www.w3.org/1999/xlink" xlink:href="mycokeys-131-327-g008.jpg" id="oo_1623283.jpg" position="float" orientation="portrait" xlink:type="simple"><uri content-type="original_file" xlink:type="simple">https://binary.pensoft.net/fig/1623283</uri></graphic></fig><fig id="F8" position="float" orientation="portrait"><object-id xmlns:xlink="http://www.w3.org/1999/xlink" content-type="doi" xlink:type="simple">10.3897/mycokeys.131.181414.figure9</object-id><object-id xmlns:xlink="http://www.w3.org/1999/xlink" content-type="arpha" xlink:type="simple">CC6B2B57-95E5-571C-B08B-314ECB95A479</object-id><label>Figure 9.</label><caption><p>Microscopical features of <italic><tp:taxon-name><tp:taxon-name-part taxon-name-part-type="genus" reg="Geastrum">Geastrum</tp:taxon-name-part> <tp:taxon-name-part taxon-name-part-type="species" reg="kunyuense">kunyuense</tp:taxon-name-part></tp:taxon-name> FFAAS3413</italic> (<bold>Holotype</bold>). <bold>a–g</bold>. Basidiospores; <bold>h–k</bold>. Capillitial hyphae; <bold>l</bold>. Exoperidium; <bold>m</bold>. Mycelial layer; <bold>n</bold>. Fibrous layer; <bold>o</bold>. Pseudoparenchymatous layer. Scale bars: 10 μm (<bold>a, j, k, m, n</bold>); 2 μm (<bold>b–g, i</bold>); 30 μm (<bold>h, o</bold>); 100 μm (<bold>l</bold>). Structures <bold>a–k</bold> were rehydrated in a 5% KOH aqueous solution, and <bold>l–o</bold> were stained in a 1% Congo red aqueous solution.</p></caption><graphic xmlns:xlink="http://www.w3.org/1999/xlink" xlink:href="mycokeys-131-327-g009.jpg" id="oo_1623284.jpg" position="float" orientation="portrait" xlink:type="simple"><uri content-type="original_file" xlink:type="simple">https://binary.pensoft.net/fig/1623284</uri></graphic></fig><fig id="F9" position="float" orientation="portrait"><object-id xmlns:xlink="http://www.w3.org/1999/xlink" content-type="doi" xlink:type="simple">10.3897/mycokeys.131.181414.figure10</object-id><object-id xmlns:xlink="http://www.w3.org/1999/xlink" content-type="arpha" xlink:type="simple">EDA87991-DE99-50E1-96D4-9F34DBC2C723</object-id><label>Figure 10.</label><caption><p>Morphological features of <italic><tp:taxon-name><tp:taxon-name-part taxon-name-part-type="genus" reg="Geastrum">Geastrum</tp:taxon-name-part> <tp:taxon-name-part taxon-name-part-type="species" reg="kunyuense">kunyuense</tp:taxon-name-part></tp:taxon-name> FFAAS3413</italic> (<bold>Holotype</bold>). <bold>a</bold>. Basidiomata and longitudinal section; <bold>b</bold>. Peristome; <bold>c</bold>. Basidiospores; <bold>d</bold>. Capillitial hyphae. Scale bars: 20 mm (<bold>a</bold>); 5 mm (<bold>b</bold>); 2 μm (<bold>c</bold>); 10 μm (<bold>d</bold>). Drawing by Tian Wang.</p></caption><graphic xmlns:xlink="http://www.w3.org/1999/xlink" xlink:href="mycokeys-131-327-g010.jpg" id="oo_1623285.jpg" position="float" orientation="portrait" xlink:type="simple"><uri content-type="original_file" xlink:type="simple">https://binary.pensoft.net/fig/1623285</uri></graphic></fig></tp:treatment-sec><tp:treatment-sec sec-type="Holotype"><title>Holotype.</title><p>China • Shandong Province, Yantai City, Kunyushan National Nature Reserve, 23 August 2019, leg. Tian Wang, Yupeng Ge, Qin Na, Menghui Han, and Renxiu Wei, 505 m asl, <italic>FFAAS3413</italic> (collection no. GN0405).</p></tp:treatment-sec><tp:treatment-sec sec-type="Etymology"><title>Etymology.</title><p>Named after Kunyu Mountain (Shandong Province, China), the type locality where the species was collected.</p></tp:treatment-sec><tp:treatment-sec sec-type="Description"><title>Description.</title><p><bold><italic>Unexpanded basidiomata</italic></bold> 25–30 mm in diameter, subglobose or onion shaped, with a slight protrusion (4–6 mm high), Cream–Buff (XXX19’’d) to Chamois (XXX19’’b) when fresh, Light Cinnamon-Drab (XLVI13’’’’b) to Light Drab (XLVI17’’’’b) when dry, not encrusted with debris. <bold><italic>Expanded basidiomata</italic></bold> 32–61 mm in diameter, shallowly to deeply saccate. <bold><italic>Exoperidium</italic></bold> splitting into 5–7 lobes, lobes 6–19 mm wide, gradually narrowing towards the apex, acuminate or acute at the lobe apices, partial lobes revolute outward under the exoperidial disc, non-hygroscopic, thin when dry. <bold><italic>Pseudoparenchymatous layer</italic></bold> Cartridge Buff (XXX19’’f) to Ivory Yellow (XXX21’’f) when fresh, Light Drab (XLVI17’’’’b), Light Grayish Olive (XLVI21’’’’b), and Chamois (XXX19’’b) to Deep Grayish Olive (XLVI21’’’’i) when dry, smooth, persistent, lacking a collar. <bold><italic>Fibrous layer</italic></bold> Light Brownish Olive (XXX19’’k) to Benzo Brown (XLVI13’’’’i), firmly attached to pseudoparenchymatous layer. <bold><italic>Mycelial layer</italic></bold> Cartridge Buff (XXX19’’f) to Ivory Yellow (XXX21’’f) and Marguerite Yellow (XXX23’’f) to Colonial Buff (XXX21’’d) at the lobe apices, not encrusted with debris. <bold><italic>Endoperidial body</italic></bold> 22–27 mm in diameter, globose to subglobose, sessile, without an apophysis. <bold><italic>Endoperidium</italic></bold> *Pearl Gray (LII35’’’’’f), Light Olive-Gray (LI23’’’’’d) or Pale Smoke Gray (XLVI21’’’’f) to Light Grayish Olive (XLVI21’’’’b), smooth. <bold><italic>Peristome</italic></bold> shortly and broadly conical, fibrillose or silky fibrillose, *Pearl Gray (LII35’’’’’f), Light Olive-Gray (LI23’’’’’d) or Dark Olive-Gray (LI23’’’’’i), the same color as or darker than the endoperidium, distinctly delimited, with fine white hairs.</p><p><bold><italic>Basidiospores</italic></bold> [150/6/3] 3.5–<bold><italic>3.8</italic></bold>–4.1 (4.3) × 3.5–<bold><italic>3.7</italic></bold>–4.0 (4.2) μm, [Q = 1.00–1.03(1.05), Qm = <bold><italic>1.01</italic></bold> ± 0.01] [holotype (50/2/1) (3.4)3.6–<bold><italic>3.8</italic></bold>–4.1 (4.2) × 3.5–<bold><italic>3.8</italic></bold>–4.0 (4.2) μm, Q = 1.00–1.03 (1.04), Qm = <bold><italic>1.01</italic></bold> ± 0.01], globose, yellowish brown to dark brown in 5% KOH aqueous solution, with regularly columnar ornamentation, 0.4–0.8 μm in length (under oil). <bold><italic>Capillitial hyphae</italic></bold> 3.5–6.5 μm in diameter, apically attenuated, shortly branched, light brown to yellowish brown, mostly hyaline, with dense surface debris, densely granular protuberances, thick-walled (0.4–0.8 μm). <bold><italic>Pseudoparenchymatous layer</italic></bold> made up of 18–57 × 12–50 μm cells, ellipsoid, oblong or angular, pale yellowish, hyaline, thick-walled (0.5–0.8 μm). <bold><italic>Fibrous layer</italic></bold> made up of hyphae measuring 4.9–9.1 μm in diameter, pale yellowish to yellowish brown, hyaline, thick-walled (0.4–0.8 μm). <bold><italic>Mycelial layer</italic></bold> made up of hyphae measuring 3.1–7.8 μm in diameter, yellowish brown to dark brown, thick-walled (0.4–0.6 μm), occasionally observed with clamps.</p></tp:treatment-sec><tp:treatment-sec sec-type="Habit and habitat"><title>Habit and habitat.</title><p>Scattered on the ground or humus layer in mixed broadleaf-conifer forests, mainly under trees of <italic><tp:taxon-name><tp:taxon-name-part taxon-name-part-type="genus" reg="Styphnolobium">Styphnolobium</tp:taxon-name-part></tp:taxon-name></italic>, <italic><tp:taxon-name><tp:taxon-name-part taxon-name-part-type="genus" reg="Populus">Populus</tp:taxon-name-part></tp:taxon-name></italic>, and <italic><tp:taxon-name><tp:taxon-name-part taxon-name-part-type="genus" reg="Pinus">Pinus</tp:taxon-name-part></tp:taxon-name></italic>.</p></tp:treatment-sec><tp:treatment-sec sec-type="Known distribution"><title>Known distribution.</title><p>Shandong Province, China.</p></tp:treatment-sec><tp:treatment-sec sec-type="Additional specimens examined"><title>Additional specimens examined.</title><p>China • Shandong Province, Tai’an City, Yaoxiang National Forest Park, 21 August 2023, leg. Tian Wang, Yupeng Ge, Qin Na, Menghui Han, and Renxiu Wei, 642 m asl, <italic>FFAAS3414</italic> (collection no. HK1035, Paratype); Shandong Province, Yantai City, Kunyushan National Nature Reserve, 7 September 2024, leg. Tian Wang, Yupeng Ge, Qin Na, and Jingwen Guo, 528 m asl, <italic>FFAAS3415</italic> (collection no. GN2696, Paratype).</p></tp:treatment-sec><tp:treatment-sec sec-type="Notes"><title>Notes.</title><p><italic><tp:taxon-name><tp:taxon-name-part taxon-name-part-type="genus" reg="Geastrum">Geastrum</tp:taxon-name-part> <tp:taxon-name-part taxon-name-part-type="species" reg="kunyuense">kunyuense</tp:taxon-name-part></tp:taxon-name></italic> and <italic><tp:taxon-name><tp:taxon-name-part taxon-name-part-type="genus" reg="Geastrum">G.</tp:taxon-name-part> <tp:taxon-name-part taxon-name-part-type="species" reg="smardae">smardae</tp:taxon-name-part></tp:taxon-name></italic> shared a similar non-encrusted mycelial layer, smooth endoperidium, and fibrillose peristome, but <italic><tp:taxon-name><tp:taxon-name-part taxon-name-part-type="genus" reg="Geastrum">G.</tp:taxon-name-part> <tp:taxon-name-part taxon-name-part-type="species" reg="smardae">smardae</tp:taxon-name-part></tp:taxon-name></italic> differed in arched, expanded basidiomata, a stalked endoperidial body, and larger basidiospores (4.2–5.0 μm in diam.) (<xref ref-type="bibr" rid="B51">Staněk 1958</xref>; <xref ref-type="bibr" rid="B25">Jeppson et al. 2013</xref>). <italic><tp:taxon-name><tp:taxon-name-part taxon-name-part-type="genus" reg="Geastrum">Geastrum</tp:taxon-name-part> <tp:taxon-name-part taxon-name-part-type="species" reg="saccatum">saccatum</tp:taxon-name-part></tp:taxon-name></italic> and <italic><tp:taxon-name><tp:taxon-name-part taxon-name-part-type="genus" reg="Geastrum">G.</tp:taxon-name-part> <tp:taxon-name-part taxon-name-part-type="species" reg="triplex">triplex</tp:taxon-name-part></tp:taxon-name></italic> resembled <italic><tp:taxon-name><tp:taxon-name-part taxon-name-part-type="genus" reg="Geastrum">G.</tp:taxon-name-part> <tp:taxon-name-part taxon-name-part-type="species" reg="kunyuense">kunyuense</tp:taxon-name-part></tp:taxon-name></italic> in unexpanded basidiomata with a slight protrusion and capillitial hyphae densely covered with debris, but <italic><tp:taxon-name><tp:taxon-name-part taxon-name-part-type="genus" reg="Geastrum">G.</tp:taxon-name-part> <tp:taxon-name-part taxon-name-part-type="species" reg="saccatum">saccatum</tp:taxon-name-part></tp:taxon-name></italic> could be distinguished by its smaller basidiomata (20–25 mm in diam., <xref ref-type="bibr" rid="B32">Leite et al. 2011</xref>; 27.0–29.5 mm in diam., <xref ref-type="bibr" rid="B31">Kuhar et al. 2013</xref>), a mycelial layer with fine hair, and smaller basidiospores (2.63–3.16 μm in diam., <xref ref-type="bibr" rid="B31">Kuhar et al. 2013</xref>) (<xref ref-type="bibr" rid="B17">Fries 1829</xref>; <xref ref-type="bibr" rid="B55">Teng 1963</xref>; <xref ref-type="bibr" rid="B52">Sunhede 1989</xref>; <xref ref-type="bibr" rid="B32">Leite et al. 2011</xref>; <xref ref-type="bibr" rid="B31">Kuhar et al. 2013</xref>). The pseudoparenchymatous layer forming a collar and unbranched capillitial hyphae could be used to distinguish <italic><tp:taxon-name><tp:taxon-name-part taxon-name-part-type="genus" reg="Geastrum">G.</tp:taxon-name-part> <tp:taxon-name-part taxon-name-part-type="species" reg="triplex">triplex</tp:taxon-name-part></tp:taxon-name></italic> from <italic><tp:taxon-name><tp:taxon-name-part taxon-name-part-type="genus" reg="Geastrum">G.</tp:taxon-name-part> <tp:taxon-name-part taxon-name-part-type="species" reg="kunyuense">kunyuense</tp:taxon-name-part></tp:taxon-name></italic> (<xref ref-type="bibr" rid="B52">Sunhede 1989</xref>). <italic><tp:taxon-name><tp:taxon-name-part taxon-name-part-type="genus" reg="Geastrum">Geastrum</tp:taxon-name-part> <tp:taxon-name-part taxon-name-part-type="species" reg="pseudosaccatum">pseudosaccatum</tp:taxon-name-part></tp:taxon-name></italic> T. Bau &amp; Xin Wang and <italic><tp:taxon-name><tp:taxon-name-part taxon-name-part-type="genus" reg="Geastrum">G.</tp:taxon-name-part> <tp:taxon-name-part taxon-name-part-type="species" reg="kunyuense">kunyuense</tp:taxon-name-part></tp:taxon-name></italic> were reported in China, and these two species could be easily confused on account of their similar growth habit, basidiomata coloration, non-encrusted mycelial layer, distinctly delimited peristome, and sessile endoperidial body (<xref ref-type="bibr" rid="B57">Wang et al. 2023</xref>). However, <italic><tp:taxon-name><tp:taxon-name-part taxon-name-part-type="genus" reg="Geastrum">G.</tp:taxon-name-part> <tp:taxon-name-part taxon-name-part-type="species" reg="pseudosaccatum">pseudosaccatum</tp:taxon-name-part></tp:taxon-name></italic> differed in its smaller unexpanded basidiomata (12–19 mm in diam.), clustered villi on the unexpanded basidiomata surface, smaller basidiospores (2.6–3.0 μm in diam.), and unbranched capillitial hyphae covered with sparse debris (<xref ref-type="bibr" rid="B57">Wang et al. 2023</xref>). <italic><tp:taxon-name><tp:taxon-name-part taxon-name-part-type="genus" reg="Geastrum">Geastrum</tp:taxon-name-part> <tp:taxon-name-part taxon-name-part-type="species" reg="fimbriatum">fimbriatum</tp:taxon-name-part></tp:taxon-name></italic> and <italic><tp:taxon-name><tp:taxon-name-part taxon-name-part-type="genus" reg="Geastrum">G.</tp:taxon-name-part> <tp:taxon-name-part taxon-name-part-type="species" reg="kunyuense">kunyuense</tp:taxon-name-part></tp:taxon-name></italic> shared a sessile endoperidial body, a pseudoparenchymatous layer lacking a collar, and similarly sized basidiospores, but <italic><tp:taxon-name><tp:taxon-name-part taxon-name-part-type="genus" reg="Geastrum">G.</tp:taxon-name-part> <tp:taxon-name-part taxon-name-part-type="species" reg="fimbriatum">fimbriatum</tp:taxon-name-part></tp:taxon-name></italic> differed from <italic><tp:taxon-name><tp:taxon-name-part taxon-name-part-type="genus" reg="Geastrum">G.</tp:taxon-name-part> <tp:taxon-name-part taxon-name-part-type="species" reg="kunyuense">kunyuense</tp:taxon-name-part></tp:taxon-name></italic> by its mycelial layer encrusted with debris and an indistinctly delimited peristome (<xref ref-type="bibr" rid="B53">Tai 1979</xref>; <xref ref-type="bibr" rid="B71">Zhou et al. 2007</xref>; <xref ref-type="bibr" rid="B25">Jeppson et al. 2013</xref>; <xref ref-type="bibr" rid="B64">Zamora et al. 2014a</xref>).</p></tp:treatment-sec><ref-list><ref id="B51"><mixed-citation xmlns:xlink="http://www.w3.org/1999/xlink" xlink:type="simple">Staněk VJ (1958) <tp:taxon-name><tp:taxon-name-part taxon-name-part-type="family">Geastraceae</tp:taxon-name-part></tp:taxon-name>. In: Pilát A (Ed.) Flora ČSR B1: <tp:taxon-name><tp:taxon-name-part taxon-name-part-type="family">Gasteromycetes</tp:taxon-name-part></tp:taxon-name>. Českolovenská Akademie Vĕd, Prague, 392–526. [777–795.]</mixed-citation></ref><ref id="B25"><mixed-citation xmlns:xlink="http://www.w3.org/1999/xlink" xlink:type="simple">Jeppson M, Nilsson RH, Larsson E (2013) European earthstars in <tp:taxon-name><tp:taxon-name-part taxon-name-part-type="family">Geastraceae</tp:taxon-name-part></tp:taxon-name> (<tp:taxon-name><tp:taxon-name-part taxon-name-part-type="order">Geastrales</tp:taxon-name-part></tp:taxon-name>, <tp:taxon-name><tp:taxon-name-part taxon-name-part-type="subclass">Phallomycetidae</tp:taxon-name-part></tp:taxon-name>) – a systematic approach using morphology and molecular sequence data. Systematics and Biodiversity 11: 437–465. <ext-link xlink:href="10.1080/14772000.2013.857367" ext-link-type="doi" xlink:type="simple">https://doi.org/10.1080/14772000.2013.857367</ext-link></mixed-citation></ref><ref id="B32"><mixed-citation xmlns:xlink="http://www.w3.org/1999/xlink" xlink:type="simple">Leite AG, Assis HK, Silva BDB, Sotão HMP, Baseia IG (2011) <italic><tp:taxon-name><tp:taxon-name-part taxon-name-part-type="genus">Geastrum</tp:taxon-name-part></tp:taxon-name></italic> species from the Amazon Forest, Brazil. Mycotaxon 118(1): 383–392. <ext-link xlink:href="10.5248/118.383" ext-link-type="doi" xlink:type="simple">https://doi.org/10.5248/118.383</ext-link></mixed-citation></ref><ref id="B31"><mixed-citation xmlns:xlink="http://www.w3.org/1999/xlink" xlink:type="simple">Kuhar F, Castiglia V, Papinutti L (2013) <italic><tp:taxon-name><tp:taxon-name-part taxon-name-part-type="genus">Geastrum</tp:taxon-name-part></tp:taxon-name></italic> species of the La Rioja province, Argentina. Mycotaxon 122(1): 145–156. <ext-link xlink:href="10.5248/122.145" ext-link-type="doi" xlink:type="simple">https://doi.org/10.5248/122.145</ext-link></mixed-citation></ref><ref id="B17"><mixed-citation xmlns:xlink="http://www.w3.org/1999/xlink" xlink:type="simple">Fries EM (1829) Systema Mycologicum (in Latin). 3. Ernesti Mauritii, Greifswald, 16 pp.</mixed-citation></ref><ref id="B55"><mixed-citation xmlns:xlink="http://www.w3.org/1999/xlink" xlink:type="simple">Teng SC (1963) <tp:taxon-name><tp:taxon-name-part taxon-name-part-type="kingdom">Fungi</tp:taxon-name-part></tp:taxon-name> of China. Science Press, Beijing, 808 pp.</mixed-citation></ref><ref id="B52"><mixed-citation xmlns:xlink="http://www.w3.org/1999/xlink" xlink:type="simple">Sunhede S (1989) <tp:taxon-name><tp:taxon-name-part taxon-name-part-type="family">Geastraceae</tp:taxon-name-part></tp:taxon-name> (<tp:taxon-name><tp:taxon-name-part taxon-name-part-type="subphylum">Basidiomycotina</tp:taxon-name-part></tp:taxon-name>), Mophology, Ecology and Systematies with Special Emphasison the North European Species. Flora-Oslo-Norway, 534 pp.</mixed-citation></ref><ref id="B57"><mixed-citation xmlns:xlink="http://www.w3.org/1999/xlink" xlink:type="simple">Wang X, Bau T (2023) Seven new species of the genus <italic><tp:taxon-name><tp:taxon-name-part taxon-name-part-type="genus">Geastrum</tp:taxon-name-part></tp:taxon-name></italic> (<tp:taxon-name><tp:taxon-name-part taxon-name-part-type="order">Geastrales</tp:taxon-name-part></tp:taxon-name>, <tp:taxon-name><tp:taxon-name-part taxon-name-part-type="family">Geastraceae</tp:taxon-name-part></tp:taxon-name>) in China. Journal of Fungi 9(2): 251–276. <ext-link xlink:href="10.3390/jof9020251" ext-link-type="doi" xlink:type="simple">https://doi.org/10.3390/jof9020251</ext-link></mixed-citation></ref><ref id="B53"><mixed-citation xmlns:xlink="http://www.w3.org/1999/xlink" xlink:type="simple">Tai FL (1979) Sylloge Fungorum Sinicorum. Science Press, Beijing, 1527 pp.</mixed-citation></ref><ref id="B71"><mixed-citation xmlns:xlink="http://www.w3.org/1999/xlink" xlink:type="simple">Zhou TX, Chen YH, Zhao LZ, Fu H, Yang B (2007) Flora Fungorum Sinicorum (Vol. 36). <tp:taxon-name><tp:taxon-name-part taxon-name-part-type="family">Geastraceae</tp:taxon-name-part></tp:taxon-name>, <tp:taxon-name><tp:taxon-name-part taxon-name-part-type="family">Nidulariaceae</tp:taxon-name-part></tp:taxon-name>. Science Press, Beijing, 167 pp.</mixed-citation></ref><ref id="B64"><mixed-citation xmlns:xlink="http://www.w3.org/1999/xlink" xlink:type="simple">Zamora JC, Calonge FD, Hosaka K, Martín MP (2014a) Systematics of the genus <italic><tp:taxon-name><tp:taxon-name-part taxon-name-part-type="genus">Geastrum</tp:taxon-name-part></tp:taxon-name></italic> (<tp:taxon-name><tp:taxon-name-part taxon-name-part-type="kingdom">Fungi</tp:taxon-name-part></tp:taxon-name>: <tp:taxon-name><tp:taxon-name-part taxon-name-part-type="phylum">Basidiomycota</tp:taxon-name-part></tp:taxon-name>) revisited. Taxon 63(3): 477–497. <ext-link xlink:href="10.12705/633.36" ext-link-type="doi" xlink:type="simple">https://doi.org/10.12705/633.36</ext-link></mixed-citation></ref></ref-list></tp:taxon-treatment>
